# Supplementary material for: Urinary 1H NMR Metabolomic Analysis of Prenatal Maternal Stress Due to a Natural Disaster Reveals Metabolic Risk Factors for Non-Communicable Diseases: The QF2011 Queensland Flood Study
Source: Metabolites. 2023 Apr 21;13(4):579. doi: 10.3390/metabo13040579 (PMC10145263; doi:10.3390/metabo13040579)
Supplement: Supplementary file 1 [file metabolites-13-00579-s001.zip]

Archive with 1 entries (1 files):
- metabolites-2332041-supplementary.pdf
